# Supplementary material for: DNA barcoding of black flies (Diptera: Simuliidae) in Indonesia
Source: Parasit Vectors. 2023 Jul 22;16:248. doi: 10.1186/s13071-023-05875-1 (PMC10362752; doi:10.1186/s13071-023-05875-1)
Supplement: Supplementary file 2 — Additional file 2: Table S1. Intra- and interspecific genetic distances of Indonesian black flies (n = 55) included in the study, calculated based on uncorrected p-distance method. [file 13071_2023_5875_MOESM2_ESM.xlsx]

## Sheet: Table S1
Subgenus	Species-group	Species	S. asakoae	S. brinchangense	S. chiangdaoense	S. gyorkosae	S. izuae	S. lurauense	S. maehongsonense	S. nanthaburiense	S. phapeungense	S. puaense	S. roslihashimi	S. sunapii	S. johorense	S. laosense	S. lemborense	S. tahanense	S. yvonneae	S. rangatense	S. sheilae	S. trangense	S. atratum	S. cheongi	S. floresense	S. lehi	S. merapiense	S. sarawakense	S. chumpornense	S. sumbaense	S. feuerborni	S. fruticosum	S. ledangense	S. pairoti	S. pumatense	S. aureohirtum	S. wayani	S. eximium	S. iridescens	S. javaense	S. bullatum	S. chainarongi	S. chaliowae	S. fenestratum	S. ubonae	S. nebulicola	S. nobile	S. timorense	S. vanluni
Gomphostilbia	S. asakoae	S. asakoae	0.66-2.43%
		S. brinchangense	7.52-8.63%	0.22-0.66%
		S. chiangdaoense	7.08-8.63%	7.52-8.41%	0.22-2.21%
		S. gyorkosae	8.85-9.96%	7.96-9.07%	8.63-10.18%	0-3.32%
		S. izuae	7.52-9.29%	6.64-7.30%	6.19-7.08%	8.63-9.29%	0.44-0.88%
		S. lurauense	8.19-9.29%	6.86-7.52%	7.74-8.85%	7.30-8.63%	7.74-8.19%	0.66-1.11%
		S. maehongsonense	7.30-8.41%	6.86-7.52%	7.30-8.85%	6.86-7.52%	4.65-5.31%	6.42-7.08%	0.0022
		S. nanthaburiense	7.30-8.41%	6.64-7.52%	5.75-6.64%	7.52-8.41%	2.43-3.54%	7.30-8.41%	4.20-4.87%	0.44-0.66%
		S. phapeungense	7.96-8.63%	3.32-4.20%	6.64-7.52%	7.74-8.19%	5.75-6.72%	6.86-7.74%	6.42-6.86%	6.19-6.86%	0.22-0.44%
		S. puaense	7.52-8.63%	6.42-6.86%	6.42-8.85%	7.08-8.19%	4.65-5.31%	6.42-6.86%	1.55-1.77%	4.87-5.31%	5.53-5.97%	0.0088
		S. roslihashimi	7.08-9.07%	6.42-6.86%	6.19-7.08%	8.63-9.07%	1.55-1.99%	7.74-8.41%	4.65-5.09%	2.21-2.88%	5.75-5.97%	4.65-5.09%	0-0.44%
		S. sunapii	9.07-9.51%	9.07-9.29%	7.74-9.07%	8.63-9.07%	0.0841	8.41-8.85%	7.74-7.96%	8.41-8.63%	8.41-8.85%	7.52-8.41%	8.19-8.41%
	S. batoense	S. johorense	10.84-11.73%	12.39-12.61%	11.73-12.83%	10.84-11.06%	0.1217	10.84-11.06%	0.1018	10.84-11.28%	11.73-12.17%	10.62-11.06%	11.50-11.73%	0.115
		S. laosense	11.73-12.39%	13.05-13.27%	11.50-12.61%	10.62-11.28%	0.1239	11.95-12.17%	0.1084	11.28-11.50%	11.95-12.39%	11.28-11.73%	11.73-11.95%	0.1173	0.0221
		S. lemborense	9.51-10.18%	9.96-10.62%	10.18-10.62%	10.18-10.62%	10.40-10.62%	8.41-9.29%	9.51-9.73%	9.29-10.40%	9.29-10.62%	9.73-10.40%	9.51-9.96%	9.73-10.18%	9.29-9.51%	8.85-9.07%	0-1.77%
		S. tahanense	11.28-12.83%	11.06-11.73%	11.73-12.61%	10.40-11.28%	13.05-13.27%	11.28-11.95%	12.39-13.05%	12.17-13.27%	11.06-11.50%	12.39-12.83%	12.61-13.05%	12.17-12.39%	12.83-13.05%	13.27-13.94%	12.17-13.27%	0-1.99%
		S. yvonneae	13.50-14.16%	13.27-13.94%	12.39-12.61%	11.95-12.39%	13.50-14.38%	12.17-12.61%	0.1305	12.83-13.50%	12.39-12.83%	13.05-13.27%	13.27-13.94%	0.1372	0.0885	8.41-8.85%	9.51-10.18%	11.73-12.61%	0.0044
	S. ceylonicum	S. rangatense	9.73-10.18%	9.96-10.18%	10.18-11.06%	9.96-10.18%	0.0951	9.29-9.73%	9.73-9.96%	9.29-9.73%	9.29-9.73%	9.96-10.40%	9.07-9.29%	0.0885	0.134956	0.130531	10.40-11.06%	12.61-13.05%	13.50-13.94%
		S. sheilae	8.85-11.06%	9.07-11.28%	9.73-10.84%	9.29-11.50%	9.07-10.62%	9.07-11.06%	8.85-11.06%	8.19-9.96%	8.63-10.40%	9.51-11.06%	9.07-10.62%	9.96-11.95%	11.06-12.61%	10.18-11.95%	7.96-10.62%	12.17-13.50%	10.18-13.27%	9.29-11.95%	0.22-9.51%
		S. trangense	10.18-11.50%	9.51-9.96%	10.18-10.84%	10.84-11.50%	9.96-10.40%	10.18-11.28%	9.73-10.18%	0.0907	8.41-9.07%	10.18-10.62%	9.51-10.40%	12.39-12.83%	13.05-13.27%	12.83-13.50%	10.40-10.84%	13.27-14.16%	12.83-14.16%	11.95-12.17%	1.77-10.18%	0.22-1.33%
	S. epistum	S. atratum	12.61-13.50%	12.83-13.50%	12.61-13.27%	12.39-12.83%	10.84-11.95%	11.95-13.50%	12.61-12.83%	10.84-11.28%	11.06-11.95%	11.95-12.61%	10.40-11.50%	13.50-14.16%	11.73-12.71%	11.95-12.39%	11.95-12.83%	13.05-13.72%	10.84-11.73%	13.27-13.94%	11.95-13.72%	11.95-12.83%	0-1.77%
		S. cheongi	12.39-15.49%	12.39-14.82%	13.50-14.82%	12.17-14.38%	11.95-14.60%	12.61-14.38%	12.17-14.60%	11.06-14.82%	11.28-14.38%	11.95-14.16%	11.50-14.16%	13.27-15.27%	11.95-13.27%	12.61-13.27%	13.05-13.72%	12.61-14.82%	11.73-13.72%	15.04-16.37%	11.73-15.49%	11.95-14.60%	2.65-14.16%	0-13.94%
		S. floresense	12.61-15.27%	12.83-13.94%	13.05-13.72%	11.73-13.05%	10.84-12.61%	11.95-13.50%	11.28-11.95%	10.18-11.73%	11.95-13.72%	11.28-12.83%	10.84-12.17%	12.17-12.61%	11.50-11.95%	11.95-12.17%	10.84-11.50%	12.83-14.60%	12.39-13.05%	13.94-14.16%	11.95-13.72%	12.61-13.27%	7.74-8.41%	7.30-13.50%	0-3.76%
		S. lehi	13.72-14.60%	12.83-13.50%	13.50-14.16%	13.50-14.82%	13.50-13.72%	12.83-13.94%	13.72-13.94%	13.27-13.94%	13.05-13.50%	13.50-13.94%	13.05-13.50%	13.27-13.50%	0.1372	0.1504	11.95-11.73%	11.95-12.61%	0.135	13.94-14.16%	13.05-14.82%	0.1482	13.05-13.50%	12.83-13.72%	11.50-13.72%	0-0.22%
		S. merapiense	12.17-13.50%	12.17-12.61%	12.17-12.61%	11.28-11.95%	10.62-11.73%	11.50-12.17%	12.39-12.61%	10.40-11.06%	11.28-11.95%	11.73-12.83%	10.62-11.06%	13.27-13.50%	11.06-11.28%	11.06-11.28%	11.73-11.95%	12.39-13.50%	12.61-13.27%	13.05-13.27%	9.73-11.28%	10.84-11.28%	9.07-10.18%	9.29-10.62%	9.07-9.73%	14.38-14.60%	0-0.22%
		S. sarawakense	14.38-15.49%	15.04-16.37%	15.04-15.71%	15.49-15.93%	16.65-17.12%	14.82-15.49%	15.71-16.15%	15.93-16.81%	14.38-15.04%	15.71-16.59%	15.93-16.59%	15.27-15.93%	13.05-13.50%	13.94-14.16%	13.72-14.38%	13.94-14.82%	13.50-14.82%	16.15-16.81%	14.38-16.15%	15.04-16.59%	13.05-14.38%	8.85-13.27%	13.72-15.93%	13.05-13.94%	12.83-13.72%	0-1.99%
	S. varicorne	S. chumpornense	11.28-13.05%	11.28-12.39%	12.83-14.16%	12.39-13.94%	13.50-14.16%	10.84-11.28%	13.05-13.50%	12.83-13.72%	10.84-12.17%	12.83-13.50%	13.27-13.94%	13.50-14.38%	10.84-11.06%	10.18-10.84%	9.07-10.40%	10.84-12.17%	10.84-11.28%	12.61-13.05%	10.62-12.39%	11.95-12.83%	12.17-13.05%	11.50-13.94%	13.50-14.16%	10.84-11.50%	11.95-12.61%	11.28-11.73%	0.44-1.11%
		S. sumbaense	11.73-12.83%	12.17-12.39%	13.72-13.94%	13.05-14.16%	13.72-13.94%	0.1173	0.135	13.05-13.50%	11.73-12.17%	13.27-13.50%	13.50-13.72%	0.1416	0.112832	0.115044	10.40-11.28%	11.73-13.27%	0.1195	0.1305	11.28-12.61%	0.1283	12.39-12.83%	12.39-13.94%	13.50-13.94%	0.1217	12.83-13.05%	0.1239	2.21-2.43%
Nevermannia	S. feuerborni	S. feuerborni	15.04-16.81%	13.94-15.27%	13.50-15.27%	13.27-15.93%	13.27-15.71%	12.61-16.15%	13.50-15.71%	13.27-15.93%	14.16-15.49%	13.72-16.15%	13.27-15.04%	13.27-15.04%	13.94-14.82%	13.27-14.60%	12.83-16.59%	13.05-15.04%	14.16-15.49%	14.82-17.26%	12.61-15.93%	13.72-15.71%	13.94-16.59%	14.16-16.59%	13.27-15.27%	14.60-15.71%	13.05-15.93%	15.04-16.37%	13.05-14.82%	13.72-15.49%	0.44-10.62%
		S. fruticosum	15.71-17.04%	14.38-15.93%	14.60-15.71%	15.04-16.81%	15.04-16.15%	15.27-17.04%	15.27-16.15%	15.27-16.15%	13.94-15.27%	15.04-16.49%	14.60-15.49%	15.27-15.49%	14.38-15.04%	13.94-15.04%	15.71-17.26%	13.05-15.04%	15.71-16.15%	16.15-17.04%	13.94-16.59%	14.38-15.71%	15.04-15.93%	14.60-17.26%	14.38-15.49%	15.04-15.27%	15.27-16.37%	15.27-16.37%	13.50-14.38%	0.1482	3.54-10.40%	0.031
		S. ledangense	15.49-16.15%	13.94-14.16%	14.82-15.04%	14.38-14.60%	14.82-15.27%	14.82-15.27%	0.1438	15.04-15.27%	13.94-14.16%	14.16-14.38%	14.38-14.60%	0.141593	0.139381	0.137168	0.1504	12.61-12.83%	14.82-15.27%	0.1571	13.50-15.04%	14.16-14.60%	15.04-15.71%	14.60-15.27%	13.27-14.38%	0.1438	14.60-14.82%	15.27-16.15%	13.05-13.50%	0.1416	3.76-9.07%	1.99-4.20%	0
		S. pairoti	14.60-16.15%	13.94-14.60%	14.16-14.82%	13.94-14.82%	13.94-14.82%	14.38-15.27%	14.16-14.60%	14.16-14.82%	13.72-14.38%	13.94-14.60%	13.94-14.60%	14.38-14.82%	13.50-13.94%	14.16-14.38%	14.82-15.93%	13.27-13.94%	14.38-15.04%	16.15-16.37%	13.05-15.27%	13.50-14.16%	14.38-15.04%	13.94-15.71%	13.27-14.38%	14.16-14.60%	14.38-15.04%	15.27-15.93%	13.05-13.94%	13.94-14.16%	3.32-9.29%	2.21-3.54%	2.65-2.88%	0.22-0.44%
		S. pumatense	14.82-16.59%	14.38-15.04%	13.50-14.16%	14.38-15.04%	14.38-15.04%	14.60-15.71%	14.60-14.82%	14.60-15.27%	13.72-14.16%	14.38-14.82%	13.94-14.38%	13.94-14.16%	13.94-14.16%	12.83-13.50%	14.16-14.82%	12.17-13.94%	15.27-15.93%	15.71-15.93%	13.50-15.27%	14.16-14.82%	14.60-15.93%	14.38-16.81%	13.50-15.04%	0.1438	14.82-15.93%	15.49-15.93%	12.39-13.72%	0.135	0.66-10.40%	3.32-3.98%	3.54-3.98%	3.54-4.20%	0.0133
	S. ruficorne	S. aureohirtum	14.82-16.15%	14.16-15.49%	13.94-15.71%	13.72-14.60%	14.16-15.04%	13.05-15.49%	15.04-15.49%	14.82-15.27%	13.50-15.04%	14.38-15.49%	14.38-15.04%	13.72-15.71%	12.39-13.94%	11.95-13.72%	13.27-14.38%	12.39-14.82%	12.93-14.38%	14.82-15.49%	12.83-15.49%	14.60-15.71%	11.50-14.16%	11.73-14.38%	10.84-12.61%	13.05-14.82%	11.95-12.39%	12.83-14.82%	11.95-13.94%	12.39-14.60%	11.73-13.94%	11.73-13.94%	11.50-13.50%	11.50-12.83%	11.06-12.83%	0-7.96%
		S. wayani	15.49-16.37%	15.27-15.71%	15.04-15.93%	13.50-14.16%	0.1504	14.82-15.27%	0.1527	15.27-15.49%	14.82-15.27%	15.04-15.27%	15.04-15.27%	0.152655	0.128319	0.123894	13.94-14.60%	13.27-14.60%	13.27-13.72%	0.1549	13.27-14.82%	15.04-15.49%	12.39-12.83%	11.50-13.94%	10.84-11.50%	0.1327	12.83-13.05%	13.05-13.50%	12.17-12.83%	0.1261	12.39-13.50%	13.50-13.94%	0.1305	12.61-12.83%	12.39-12.83%	0.66-8.19%	0
Simulium	S. eximium	S. eximium	13.94-16.15%	14.38-15.93%	13.72-15.04%	13.05-14.82%	14.16-15.27%	14.60-15.49%	0.1372	13.27-14.82%	13.94-15.49%	13.94-14.38%	14.16-15.49%	14.38-15.04%	12.83-13.50%	12.17-13.27%	11.95-14.38%	12.39-14.38%	11.95-13.72%	14.38-14.82%	12.39-14.16%	13.94-14.60%	13.94-15.04%	14.60-15.93%	13.94-15.49%	15.27-16.15%	13.94-14.38%	16.37-18.14%	13.50-15.71%	14.16-16.15%	15.93-17.92%	16.15-17.26%	15.93-16.37%	15.93-16.59%	15.49-16.37%	14.60-15.93%	15.49-16.15%	0-3.76%
	S. iridescens	S. iridescens	12.17-13.50%	11.50-11.95%	11.28-12.39%	11.50-13.94%	12.17-13.05%	11.95-13.05%	12.17-13.50%	11.50-12.39%	11.28-12.17%	12.83-13.72%	11.95-12.39%	13.50-14.38%	12.83-14.16%	12.39-13.50%	11.50-12.61%	12.83-13.50%	13.05-13.72%	13.05-13.94%	10.40-12.61%	12.39-13.05%	11.73-12.61%	12.17-14.60%	12.17-13.94%	10.84-11.95%	10.84-11.73%	13.72-14.82%	10.62-12.17%	11.73-12.61%	13.27-15.04%	13.50-14.60%	13.27-13.50%	13.27-14.16%	13.50-14.60%	14.16-15.27%	14.60-15.04%	9.51-12.83%	0.66-3.32%
		S. javaense	12.39-13.50%	11.28-11.95%	11.28-12.61%	12.39-13.27%	12.39-12.83%	12.17-12.83%	12.17-12.61%	11.50-11.95%	11.50-12.39%	13.27-13.72%	12.17-12.61%	14.16-14.60%	13.72-13.94%	13.05-13.27%	11.50-12.17%	12.83-13.50%	13.50-13.72%	13.27-13.50%	11.50-12.39%	12.39-12.83%	12.61-13.27%	13.05-14.38%	12.17-13.50%	11.06-11.50%	11.28-11.73%	13.94-14.60%	11.28-12.39%	12.39-12.61%	13.50-15.04%	13.50-14.82%	13.27-13.50%	13.72-14.16%	13.94-14.60%	14.60-15.93%	15.04-15.27%	10.62-12.39%	0.66-2.43%	0-0.44%
	S. multistriatum	S. bullatum	13.05-13.94%	12.39-13.27%	12.17-13.50%	13.27-14.38%	12.83-13.05%	12.61-13.27%	12.61-12.83%	12.39-13.05%	12.83-13.50%	12.39-12.83%	12.83-13.27%	12.83-13.05%	12.61-12.83%	12.39-12.61%	10.18-11.50%	11.73-12.83%	12.61-13.05%	13.27-13.50%	11.06-13.05%	13.05-13.72%	13.72-14.82%	14.38-15.04%	13.50-14.16%	14.60-14.82%	13.72-14.16%	15.27-15.71%	10.84-11.73%	12.17-12.39%	13.05-15.71%	14.16-15.71%	13.94-14.16%	13.50-13.94%	12.61-13.27%	13.94-14.60%	14.38-14.60%	9.07-10.62%	9.96-11.28%	10.84-11.28%	0.0022
		S. chainarongi	15.27-15.93%	13.50-13.94%	14.16-14.60%	14.16-15.93%	0.1549	0.1438	0.1527	14.16-14.60%	14.60-14.82%	15.49-15.71%	15.04-15.27%	0.159292	0.14823	0.150442	13.27-13.72%	12.61-13.05%	11.73-12.17%	0.1549	12.39-13.27%	13.27-13.50%	12.83-13.05%	12.61-15.49%	12.61-13.27%	0.1394	12.83-13.05%	14.38-15.04%	12.39-12.61%	0.1327	15.04-16.37%	0.1571	0.1593	15.04-15.27%	14.38-15.27%	13.72-16.15%	0.146	11.95-14.16%	9.73-10.18%	9.73-9.96%	9.07-9.29%	0
		S. chaliowae	15.27-16.59%	14.38-14.82%	14.60-15.17%	14.82-16.81%	16.15-16.37%	15.04-15.71%	15.93-16.15%	15.04-15.49%	15.49-16.15%	16.15-16.59%	15.71-16.15%	15.93-16.15%	15.27-15.49%	15.04-15.27%	13.05-13.27%	12.39-13.05%	12.39-12.61%	14.82-15.04%	12.61-13.72%	13.72-14.16%	12.83-13.27%	13.72-15.93%	13.27-14.60%	14.82-15.04%	13.50-13.94%	15.27-15.93%	13.05-13.50%	13.94-14.16%	15.27-17.48%	17.04-17.70%	16.37-16.59%	16.59-17.04%	15.71-16.81%	13.94-16.15%	0.1482	10.84-12.83%	9.96-11.06%	10.62-11.06%	8.85-9.29%	2.88-3.10%	0.0022
		S. fenestratum	14.60-17.04%	13.50-15.71%	13.94-16.37%	13.94-17.48%	15.27-16.81%	14.38-16.15%	14.82-16.59%	14.16-15.93%	14.38-16.59%	15.04-17.04%	14.82-16.59%	15.49-16.59%	14.82-15.93%	14.60-16.15%	12.39-14.38%	12.17-14.16%	12.17-13.72%	14.82-15.93%	12.17-14.60%	13.50-15.04%	11.50-14.60%	11.73-16.15%	12.61-14.82%	14.16-16.15%	12.61-14.60%	14.60-16.81%	12.39-14.60%	13.27-15.27%	15.04-17.70%	16.15-18.36%	15.93-17.26%	14.82-17.70%	14.38-17.04%	12.83-16.59%	13.72-15.71%	10.84-13.72%	9.51-11.50%	9.51-11.50%	7.74-9.96%	1.55-3.76%	0.22-2.88%	0.22-4.42%
		S. ubonae	14.60-15.93%	12.83-13.94%	14.16-15.27%	13.50-15.93%	15.04-15.71%	14.16-15.27%	14.60-15.27%	13.72-14.82%	13.72-14.60%	14.82-15.71%	14.60-15.49%	15.49-16.15%	14.60-15.27%	14.82-15.49%	12.17-13.50%	12.17-13.72%	11.73-12.83%	15.27-15.93%	11.95-13.72%	13.27-14.16%	12.83-13.72%	12.17-15.71%	12.83-13.94%	13.50-14.16%	12.39--13.27%	14.38-15.93%	11.95-13.05%	13.05-13.72%	15.04-17.48%	15.71-16.81%	15.49-16.15%	15.27-16.15%	14.38-15.49%	13.72-16.37%	14.60-15.49%	11.50-14.38%	9.29-10.40%	9.29-10.18%	8.63-9.51%	0.88-1.77%	2.88-3.98%	0.66-4.65%	0.0088
	S. nebulicola	S. nebulicola	13.05-13.72%	11.73-11.95%	11.28-11.50%	12.17-12.83%	12.17-12.39%	11.95-12.39%	0.1305	12.83-13.05%	11.73-12.17%	0.1283	11.95-12.17%	0.130531	0.132743	0.119469	10.62-11.06%	12.17-13.05%	0.1173	0.1327	10.84-12.17%	12.83-13.05%	11.95-12.39%	11.95-13.50%	11.95-12.17%	0.1372	11.28-11.50%	13.94-14.38%	10.62-11.50%	0.1173	13.72-14.82%	14.60-15.71%	0.1416	14.60-14.82%	13.27-13.94%	12.61-13.27%	0.1305	11.50-12.83%	8.19-8.63%	7.96-8.41%	10.40-10.62%	0.1106	0.1128	10.84-12.17%	10.62-11.28%
	S. nobile	S. nobile	15.27-16.37%	13.27-13.94%	12.61-13.94%	13.72-15.04%	13.50-14.38%	14.82-15.49%	14.38-15.04%	12.61-13.94%	13.94-14.60%	14.82-15.04%	13.50-13.94%	15.27-15.49%	13.27-13.72%	11.95-12.39%	15.04-15.49%	13.05-13.94%	13.72-14.16%	15.71-16.37%	13.94-15.04%	13.94-15.49%	14.60-15.49%	13.94-15.49%	14.16-15.27%	13.05-13.72%	13.05-14.16%	15.27-16.59%	13.50-14.38%	14.60-14.82%	12.17-15.27%	12.17-13.27%	12.17-12.61%	12.83-13.27%	11.50-11.95%	13.50-15.71%	13.72-14.38%	13.94-15.71%	10.62-11.95%	10.40-11.50%	13.05-13.50%	13.50-13.94%	14.38-15.49%	13.50-15.71%	13.27-14.38%	11.73-12.17%	0-1.99%
		S. timorense	14.82-15.93%	12.39-13.05%	12.61-13.50%	13.27-14.38%	13.50-13.94%	14.16-15.04%	14.38-14.82%	13.05-13.72%	13.27-14.16%	14.38-14.82%	13.05-13.72%	15.04-15.49%	12.17-12.39%	10.84-11.28%	14.16-14.82%	12.83-13.72%	13.27-13.72%	15.27-15.71%	13.27-14.38%	13.72-14.60%	13.50-14.38%	14.16-15.71%	13.94-14.60%	13.05-13.50%	13.27-13.94%	14.82-15.93%	13.05-13.72%	13.72-14.16%	11.50-14.38%	11.50-13.05%	11.50-11.73%	12.17-13.05%	11.06-11.73%	13.27-15.27%	13.50-13.94%	13.50-14.82%	10.62-11.50%	10.40-10.84%	12.61-13.05%	13.05-13.50%	13.94-14.60%	13.05-15.27%	13.05-13.94%	11.28-11.50%	1.11-2.21%	0-0.66%
		S. vanluni	13.94-15.49%	13.27-14.16%	11.28-13.27%	13.27-14.38%	13.50-14.16%	13.72-15.04%	14.16-14.82%	13.05-13.94%	13.27-14.38%	13.72-14.38%	13.05-13.94%	14.16-14.82%	12.39-12.83%	11.06-11.73%	14.16-14.82%	12.39-13.72%	13.50-13.94%	14.38-15.04%	13.05-14.60%	13.50-14.82%	14.60-15.71%	14.38-16.15%	14.38-15.27%	13.72-14.16%	13.72-14.60%	14.38-15.93%	13.05-13.94%	13.72-14.38%	11.28-14.82%	11.95-13.04%	12.17-12.61%	12.17-13.05%	10.84-11.73%	13.50-15.27%	13.72-14.16%	13.94-15.04%	10.84-11.95%	10.62-11.50%	12.17-13.05%	13.27-13.94%	13.72-14.60%	12.83-15.71%	13.50-14.82%	10.40-10.84%	3.54-3.98%	2.65-3.54%	0.22-0.88%
	S. striatum	S. argyrocinctum	14.82-16.37%	15.93-17.04%	15.27-16.37%	14.16-15.27%	16.15-16.39%	16.15-17.48%	15.27-16.59%	14.82-16.37%	15.49-16.81%	15.93-17.04%	15.49-16.37%	15.49-16.15%	15.93-16.81%	15.04-16.59%	15.04-16.37%	15.04-16.81%	15.04-16.59%	15.04-16.59%	14.38-17.26%	16.15-17.26%	15.71-17.48%	15.71-19.25%	16.15-17.92%	15.71-16.59%	16.15-17.04%	17.26-18.14%	13.27-15.49%	14.38-16.59%	13.50-16.37%	13.50-15.04%	14.16-15.04%	13.50-14.60%	13.50-14.82%	16.15-17.92%	16.37-17.92%	13.50-16.15%	11.73-13.94%	12.39-13.27%	13.27-15.04%	13.72-14.38%	13.50-14.82%	12.17-15.04%	13.05-14.38%	14.60-15.49%	14.60-15.71%	14.60-15.49%	13.94-15.27%
		S. baliense	14.82-15.93%	16.37-16.81%	15.27-15.49%	14.60-15.27%	16.15-16.59%	16.37-16.81%	15.71-15.93%	15.27-15.71%	16.15-16.37%	16.15-16.37%	16.15-16.37%	0.1549	0.1593	0.1527	15.27-15.93%	15.27-15.71%	15.49-15.93%	0.1549	15.27-16.15%	16.15-16.59%	16.81-17.26%	16.59-18.36%	16.15-16.59%	16.37-16.59%	17.04-17.26%	17.92-18.14%	13.94-14.82%	0.1527	14.38-15.71%	14.38-15.04%	0.146	14.38-14.60%	0.1416	16.81-17.26%	0.1704	13.72-15.27%	13.05-14.16%	13.27-13.50%	13.94-14.16%	0.1372	13.50-13.72%	12.61-13.94%	13.05-13.72%	0.1416	14.82-15.27%	14.82-15.04%	14.38-14.82%
		S. chiangmaiense	14.38-15.49%	14.38-14.82%	13.94-14.60%	13.05-13.94%	14.60-14.82%	13.94-14.60%	14.16-14.38%	13.94-14.60%	14.60-15.04%	14.60-15.04%	14.16-14.60%	14.60-15.04%	15.93-16.59%	15.49-16.15%	13.72-13.94%	13.94-14.82%	13.72-14.16%	0.1504	12.61-14.38%	14.60-14.82%	13.94-15.27%	13.27-15.71%	13.27-14.38%	13.72-13.94%	14.16-15.04%	14.38-15.27%	12.83-14.16%	13.27-13.94%	13.94-16.37%	14.82-15.27%	14.16-14.60%	14.38-14.82%	15.27-15.71%	14.38-16.15%	14.16-14.82%	12.83-13.50%	10.18-11.73%	10.18-10.62%	13.72-14.60%	0.1283	12.83-13.50%	10.40-14.38%	12.39-13.50%	11.06-11.28%	13.27-14.16%	12.83-13.27%	12.39-13.27%
		S. nakhonense	13.72-15.49%	13.94-14.82%	13.50-14.16%	12.83-13.94%	14.38-14.60%	13.94-15.27%	13.50-14.16%	13.27-14.38%	13.94-14.82%	14.16-14.82%	13.94-14.38%	14.60-15.04%	16.37-16.59%	15.93-16.15%	13.27-14.16%	13.94-14.38%	13.94-14.38%	14.82-15.04%	12.83-14.38%	14.38-14.60%	13.94-15.04%	13.05-15.27%	13.50-14.16%	13.27-14.38%	14.16-14.82%	14.60-15.49%	13.27-14.16%	0.1394	14.16-16.59%	15.04-15.93%	0.1482	14.16-15.27%	15.04-16.15%	14.82-15.93%	14.82-15.04%	13.05-13.50%	9.96-11.73%	9.96-10.40%	14.16-14.82%	12.61-13.27%	13.05-13.50%	10.84-14.38%	11.73-13.50%	10.84-11.50%	13.05-14.38%	12.83-13.50%	12.17-13.50%
		S. wangkwaiense	13.94-15.04%	14.38-14.82%	13.72-14.16%	13.27-13.72%	0.146	14.16-14.60%	0.1372	13.72-14.16%	14.38-14.82%	14.38-14.82%	14.16-14.38%	0.1438	0.1637	0.1593	13.72-13.94%	13.94-14.38%	0.1394	0.1527	12.83-14.16%	0.1482	14.38-15.27%	13.50-15.04%	13.05-13.72%	0.1372	14.60-14.82%	14.60-15.04%	13.72-14.16%	0.1394	13.94-15.93%	0.1527	0.146	14.38-14.60%	15.27-15.49%	14.60-15.93%	0.1438	13.05-13.27%	10.40-11.73%	10.18-10.40%	14.38-14.60%	0.1283	13.27-13.50%	10.84-13.94%	12.39-13.05%	0.1128	13.50-13.94%	13.05-13.50%	12.83-13.50%
	S. tuberosum	S. jianshiense	13.27-14.60%	13.50-14.38%	11.95-12.37%	13.05-13.94%	0.1416	12.61-13.50%	14.16-14.60%	13.94-14.82%	13.94-14.60%	14.16-14.60%	14.16-14.82%	13.27-13.72%	14.60-15.04%	14.60-15.04%	14.16-15.27%	12.83-13.50%	12.61-13.50%	15.04-15.49%	11.95-14.60%	14.38-15.04%	14.60-14.82%	14.16-17.70%	14.60-15.71%	14.60-15.04%	14.16-14.82%	16.15-16.81%	13.05-13.94%	14.38-14.82%	12.83-14.82%	13.05-14.16%	12.61-13.05%	12.61-13.27%	12.39-13.27%	15.27-16.37%	15.49-15.93%	10.84-12.83%	11.06-12.17%	11.06-11.95%	10.18-10.84%	11.06-11.50%	11.50-12.17%	11.06-12.61%	10.84-11.95%	0.1062	10.62-11.73%	10.18-10.84%	9.96-10.84%
		S. keningauense	13.50-14.38%	12.83-13.05%	13.72-13.94%	13.05-13.72%	13.72-14.16%	13.27-13.72%	0.1438	14.16-14.38%	13.27-13.50%	0.1482	13.27-13.50%	0.1372	0.1549	0.1527	13.27-14.16%	13.27-13.94%	13.72-14.16%	14.38-14.60%	11.73-13.50%	13.50-13.94%	13.94-14.60%	13.05-16.15%	13.50-13.94%	0.1416	13.72-13.94%	15.71-16.37%	13.27-14.16%	13.94-14.38%	12.39-13.50%	12.61-13.27%	12.17-12.39%	12.17-12.61%	11.95-12.61%	14.82-15.71%	15.27-15.71%	12.39-13.72%	10.84-11.73%	10.84-11.28%	9.73-10.40%	10.62-11.06%	10.62-11.28%	9.51-11.73%	9.96-11.06%	10.84-11.28%	11.73-12.39%	11.28-11.95%	11.73-12.61%
		S. tani	13.72-17.92%	12.17-15.49%	12.61-15.93%	12.39-16.81%	13.50-16.81%	12.17-15.71%	13.94-17.48%	13.94-17.48%	13.05-16.81%	13.50-17.48%	13.05-16.15%	13.50-16.59%	14.60-18.14%	14.38-17.70%	13.27-17.48%	13.05-17.04%	12.83-16.37%	14.38-18.14%	11.28-17.70%	13.27-17.70%	13.27-17.70%	13.05-17.70%	12.39-16.37%	14.60-17.48%	11.73-16.15%	15.27-18.36%	13.05-17.04%	13.27-17.48%	13.05-17.48%	14.6-17.92%	13.72-16.59%	14.82-17.48%	14.38-17.26%	14.16-18.36%	13.94-17.26%	11.95-16.37%	9.07-13.27%	9.51-13.05%	10.40-13.72%	9.96-12.83%	9.96-14.16%	9.96-14.38%	9.73-13.72%	8.63-12.61%	11.06-13.94%	10.40-13.50%	10.84-14.38%
[truncated: 8 more columns]
